# Supplementary material for: The Role of Gut Microbiota in Thromboangiitis Obliterans: Cohort and Mendelian Randomization Study
Source: Biomedicines. 2024 Jul 1;12(7):1459. doi: 10.3390/biomedicines12071459 (PMC11274368; doi:10.3390/biomedicines12071459)
Supplement: Supplementary file 1 [file biomedicines-12-01459-s001.zip]

Archive with 1 entries (1 files):
- biomedicines-3016654-supplementary.pdf
